# Supplementary material for: Low Dietary Diversity for Recommended Food Groups Increases the Risk of Obesity among Children: Evidence from a Chinese Longitudinal Study
Source: Nutrients. 2022 Sep 30;14(19):4068. doi: 10.3390/nu14194068 (PMC9571432; doi:10.3390/nu14194068)
Supplement: Supplementary file 1 [file nutrients-14-04068-s001.zip]

Archive with 1 entries (1 files):
- nutrients-1923953-supplementary.pdf
